# Supplementary material for: Real-world effectiveness of pharmacological treatments for bipolar disorder: register-based national cohort study
Source: Br J Psychiatry. 2023 Oct;223(4):456–64. doi: 10.1192/bjp.2023.75 (PMC10866673; doi:10.1192/bjp.2023.75)
Supplement: Supplementary file 1 [file S0007125023000752sup.zip]

Archive with 2 entries (2 files):
- S0007125023000855sup002.doc
- S0007125023000752sup001.docx
